# Supplementary material for: Process Evaluation of Lumbar Interbody Fusion Surgeries in Five Dutch Hospitals: A Qualitative Analysis
Source: Medicina (Kaunas). 2022 Jan 9;58(1):99. doi: 10.3390/medicina58010099 (PMC8779538; doi:10.3390/medicina58010099)
Supplement: Supplementary file 1 [file medicina-58-00099-s001.zip]

Archive with 6 entries (5 files):
- medicina-1427667-supplementary/
- medicina-1427667-supplementary/Collaborating Authors.pdf
- medicina-1427667-supplementary/Supplemental  File S1 - Interview Guides.pdf
- medicina-1427667-supplementary/Supplemental  File S2 - List of codes for data-analysis.pdf
- medicina-1427667-supplementary/Supplemental File S3 ¿C Detailed description of surgical technique.pdf
- medicina-1427667-supplementary/Tables S1 & S2 - Limiting and promoting factors.pdf
